# Supplementary material for: Potential Values of Circulating microRNA-21 to Predict Early Recurrence in Patients with Colorectal Cancer after Treatments
Source: J Clin Med. 2022 Apr 25;11(9):2400. doi: 10.3390/jcm11092400 (PMC9100254; doi:10.3390/jcm11092400)
Supplement: Supplementary file 1 [file jcm-11-02400-s001.zip]

Archive with 1 entries (1 files):
- jcm-1652408-supplementary.pdf
